# Supplementary material for: Small Extracellular Vesicles from Peripheral Blood of Aged Mice Pass the Blood-Brain Barrier and Induce Glial Cell Activation
Source: Cells. 2022 Feb 11;11(4):625. doi: 10.3390/cells11040625 (PMC8870085; doi:10.3390/cells11040625)
Supplement: Supplementary file 1 [file cells-11-00625-s001.zip]

Archive with 1 entries (1 files):
- cells-1545085-supplementary.pdf
